# Supplementary material for: Inferring drug-disease associations from integration of chemical, genomic and phenotype data using network propagation
Source: BMC Med Genomics. 2013 Nov 11;6(Suppl 3):S4. doi: 10.1186/1755-8794-6-S3-S4 (PMC3980383; doi:10.1186/1755-8794-6-S3-S4)
Supplement: Additional file 1 — The functional enrichment canonical pathways of the genes in prostate cancer. We filter the functional enrichment canonical pathways of the overlap of the significant genes related to the drug-prostate cancer associations with at least 3 members in each functional category and p-value<0.05 using GSEA and DAVID online toolkit. [file 1755-8794-6-S3-S4-S1.xls]

## Sheet: GSEA_prostate
Gene Set Name	# Genes in Gene Set (K)	Description	# Genes in Overlap (k)	k/K	p value
REACTOME_FANCONI_ANEMIA_PATHWAY	25	Genes involved in Fanconi Anemia pathway	3	0.12	4.64e-05
KEGG_HUNTINGTONS_DISEASE	185	Huntington's disease	5	0.027	0.00016
KEGG_P53_SIGNALING_PATHWAY	69	p53 signaling pathway	3	0.0435	0.000972
BIOCARTA_ATRBRCA_PATHWAY	21	Role of BRCA1, BRCA2 and ATR in Cancer Susceptibility	2	0.0952	0.00161
CELL_CYCLE_GO_0007049	315	Genes annotated by the GO term GO:0007049. The progression of biochemical and morphological phases and events that occur in a cell during successive cell replication or nuclear replication events. Canonically, the cell cycle comprises the replication and segregation of genetic material followed by the division of the cell, but in endocycles or syncytial cells nuclear replication or nuclear divisi…	5	0.0159	0.00181
REACTOME_DNA_REPAIR	112	Genes involved in DNA Repair	3	0.0268	0.00389
KEGG_CELL_CYCLE	128	Cell cycle	3	0.0234	0.00566
NEGATIVE_REGULATION_OF_CELL_PROLIFERATION	156	Genes annotated by the GO term GO:0008285. Any process that stops, prevents or reduces the rate or extent of cell proliferation.	3	0.0192	0.00975
KEGG_ALZHEIMERS_DISEASE	169	Alzheimer's disease	3	0.0178	0.0121
APOPTOTIC_PROGRAM	60	Genes annotated by the GO term GO:0008632. The intracellular signaling cascade that results when a cell is triggered to undergo apoptosis.	2	0.0333	0.0126
KEGG_PATHWAYS_IN_CANCER	328	Pathways in cancer	4	0.0122	0.0135
KEGG_PANCREATIC_CANCER	70	Pancreatic cancer	2	0.0286	0.0169
CELL_CYCLE_PROCESS	193	Genes annotated by the GO term GO:0022402. A cellular process that is involved in the progression of biochemical and morphological phases and events that occur in a cell during successive cell replication or nuclear replication events.	3	0.0155	0.0173
KEGG_VIRAL_MYOCARDITIS	73	Viral myocarditis	2	0.0274	0.0183
REACTOME_RESPIRATORY_ELECTRON_TRANSPORT	79	Genes involved in Respiratory electron transport	2	0.0253	0.0213
REACTOME_MITOTIC_PROMETAPHASE	87	Genes involved in Mitotic Prometaphase	2	0.023	0.0255
KEGG_PROSTATE_CANCER	89	Prostate cancer	2	0.0225	0.0265
REACTOME_RESPIRATORY_ELECTRON_TRANSPORT_ATP_SYNTHESIS_BY_CHEMIOSMOTIC_COUPLING_AND_HEAT_PRODUCTION_BY_UNCOUPLING_PROTEINS_	98	Genes involved in Respiratory electron transport, ATP synthesis by chemiosmotic coupling, and heat production by uncoupling proteins.	2	0.0204	0.0317
REGULATION_OF_TRANSCRIPTIONDNA_DEPENDENT	461	Genes annotated by the GO term GO:0006355. Any process that modulates the frequency, rate or extent of DNA-dependent transcription.	4	0.0087	0.0408
KEGG_OOCYTE_MEIOSIS	114	Oocyte meiosis	2	0.0175	0.0418
REACTOME_MEIOSIS	116	Genes involved in Meiosis	2	0.0172	0.0431
REGULATION_OF_RNA_METABOLIC_PROCESS	471	Genes annotated by the GO term GO:0051252. Any process that modulates the frequency, rate or extent of the chemical reactions and pathways involving RNA.	4	0.0085	0.0436
ORGANELLE_ORGANIZATION_AND_BIOGENESIS	473	Genes annotated by the GO term GO:0006996. A process that is carried out at the cellular level which results in the formation, arrangement of constituent parts, or disassembly of any organelle within a cell.	4	0.0085	0.0442
DNA_REPAIR	125	Genes annotated by the GO term GO:0006281. The process of restoring DNA after damage. Genomes are subject to damage by chemical and physical agents in the environment (e.g. UV and ionizing radiations, chemical mutagens, fungal and bacterial toxins, etc.) and by free radicals or alkylating agents endogenously generated in metabolism. DNA is also damaged because of errors during its replication. A …	2	0.016	0.0493

## Sheet: DAVID_prostate
Annotation Cluster 1	Enrichment Score: 2.296666221914764
Category	Term	Count	%	PValue	Genes	List Total	Pop Hits	Pop Total	Fold Enrichment	Bonferroni	Benjamini	FDR
GOTERM_BP_FAT	GO:0006350~transcription	12	38.7097	0.000988177	KLF6, SIN3B, AR, AES, RING1, TFAP2A, JMJD1C, CUX1, MXI1, NSD1, KLF4, HIP1	27	2101	13528	2.86171	0.39662	0.39662	1.41793
GOTERM_BP_FAT	GO:0045449~regulation of transcription	13	41.9355	0.00162666	KLF6, AR, RING1, BRCA2, MXI1, SIN3B, AES, TFAP2A, JMJD1C, CUX1, NSD1, KLF4, HIP1	27	2601	13528	2.50422	0.564779	0.242173	2.32411
GOTERM_BP_FAT	GO:0006357~regulation of transcription from RNA polymerase II promoter	7	22.5806	0.00215301	KLF6, AR, AES, TFAP2A, CUX1, NSD1, KLF4	27	727	13528	4.82429	0.667585	0.1677	3.06529
GOTERM_BP_FAT	GO:0045934~negative regulation of nucleobase, nucleoside, nucleotide and nucleic acid metabolic process	6	19.3548	0.00258966	SIN3B, AES, BRCA2, CUX1, NSD1, KLF4	27	512	13528	5.87153	0.734206	0.172454	3.67621
GOTERM_BP_FAT	GO:0051172~negative regulation of nitrogen compound metabolic process	6	19.3548	0.00274703	SIN3B, AES, BRCA2, CUX1, NSD1, KLF4	27	519	13528	5.79234	0.754796	0.161137	3.8955
GOTERM_BP_FAT	GO:0010558~negative regulation of macromolecule biosynthetic process	6	19.3548	0.00344717	SIN3B, AES, BRCA2, CUX1, NSD1, KLF4	27	547	13528	5.49584	0.828736	0.161763	4.86551
GOTERM_BP_FAT	GO:0031327~negative regulation of cellular biosynthetic process	6	19.3548	0.00384212	SIN3B, AES, BRCA2, CUX1, NSD1, KLF4	27	561	13528	5.35868	0.860139	0.16375	5.40867
GOTERM_BP_FAT	GO:0009890~negative regulation of biosynthetic process	6	19.3548	0.00420592	SIN3B, AES, BRCA2, CUX1, NSD1, KLF4	27	573	13528	5.24646	0.883953	0.164295	5.90643
GOTERM_BP_FAT	GO:0006355~regulation of transcription, DNA-dependent	10	32.2581	0.00429775	KLF6, SIN3B, AR, AES, BRCA2, TFAP2A, JMJD1C, CUX1, NSD1, KLF4	27	1773	13528	2.82593	0.889295	0.155743	6.03169
GOTERM_BP_FAT	GO:0045892~negative regulation of transcription, DNA-dependent	5	16.129	0.0044579	SIN3B, AES, CUX1, NSD1, KLF4	27	356	13528	7.03704	0.89803	0.150474	6.24976
GOTERM_BP_FAT	GO:0051253~negative regulation of RNA metabolic process	5	16.129	0.00473032	SIN3B, AES, CUX1, NSD1, KLF4	27	362	13528	6.9204	0.911338	0.149158	6.61963
GOTERM_BP_FAT	GO:0051252~regulation of RNA metabolic process	10	32.2581	0.00499983	KLF6, SIN3B, AR, AES, BRCA2, TFAP2A, JMJD1C, CUX1, NSD1, KLF4	27	1813	13528	2.76358	0.922797	0.147927	6.98423
GOTERM_BP_FAT	GO:0009991~response to extracellular stimulus	4	12.9032	0.00837136	CCND1, AES, BRCA2, KLF4	27	220	13528	9.10976	0.986374	0.212313	11.4346
GOTERM_BP_FAT	GO:0016481~negative regulation of transcription	5	16.129	0.0108127	SIN3B, AES, CUX1, NSD1, KLF4	27	459	13528	5.45792	0.996133	0.253522	14.5326
GOTERM_BP_FAT	GO:0010605~negative regulation of macromolecule metabolic process	6	19.3548	0.0117884	SIN3B, AES, BRCA2, CUX1, NSD1, KLF4	27	734	13528	4.09567	0.997665	0.261389	15.7422
GOTERM_BP_FAT	GO:0010629~negative regulation of gene expression	5	16.129	0.0148408	SIN3B, AES, CUX1, NSD1, KLF4	27	504	13528	4.97061	0.999519	0.272654	19.4243
GOTERM_BP_FAT	GO:0000122~negative regulation of transcription from RNA polymerase II promoter	3	9.67742	0.0919667	AES, CUX1, NSD1	27	266	13528	5.65079	1	0.578899	75.18
Annotation Cluster 2	Enrichment Score: 1.5630191526904373
Category	Term	Count	%	PValue	Genes	List Total	Pop Hits	Pop Total	Fold Enrichment	Bonferroni	Benjamini	FDR
GOTERM_BP_FAT	GO:0008406~gonad development	4	12.9032	0.0012502	CCND1, AR, BRCA2, FANCG	27	112	13528	17.8942	0.472312	0.273579	1.79074
GOTERM_BP_FAT	GO:0048608~reproductive structure development	4	12.9032	0.00175393	CCND1, AR, BRCA2, FANCG	27	126	13528	15.9059	0.592227	0.200894	2.50381
GOTERM_BP_FAT	GO:0045137~development of primary sexual characteristics	4	12.9032	0.00179408	CCND1, AR, BRCA2, FANCG	27	127	13528	15.7807	0.600523	0.167665	2.56043
GOTERM_BP_FAT	GO:0007548~sex differentiation	4	12.9032	0.00293604	CCND1, AR, BRCA2, FANCG	27	151	13528	13.2725	0.777432	0.153756	4.15827
GOTERM_BP_FAT	GO:0003006~reproductive developmental process	4	12.9032	0.0134364	CCND1, AR, BRCA2, FANCG	27	262	13528	7.64942	0.999005	0.259585	17.7492
GOTERM_BP_FAT	GO:0043009~chordate embryonic development	4	12.9032	0.0248899	AR, CASP8, BRCA2, TFAP2A	27	331	13528	6.05483	0.999997	0.349051	30.5159
GOTERM_BP_FAT	GO:0051726~regulation of cell cycle	4	12.9032	0.0248899	MAD1L1, CCND1, BRCA2, FANCG	27	331	13528	6.05483	0.999997	0.349051	30.5159
GOTERM_BP_FAT	GO:0009792~embryonic development ending in birth or egg hatching	4	12.9032	0.0254783	AR, CASP8, BRCA2, TFAP2A	27	334	13528	6.00044	0.999998	0.346507	31.119
KEGG_PATHWAY	hsa05200:Pathways in cancer	4	12.9032	0.0297677	CCND1, AR, CASP8, BRCA2	12	328	5085	5.16768	0.61979	0.214754	23.028
GOTERM_BP_FAT	GO:0006974~response to DNA damage stimulus	4	12.9032	0.0338147	CCND1, BRCA2, FANCG, SMC3	27	373	13528	5.37305	1	0.403697	39.1577
GOTERM_BP_FAT	GO:0048610~reproductive cellular process	3	9.67742	0.038386	CCND1, BRCA2, FANCG	27	162	13528	9.27846	1	0.426273	43.186
GOTERM_BP_FAT	GO:0010033~response to organic substance	5	16.129	0.0470329	CCND1, AR, AES, CASP8, BRCA2	27	721	13528	3.4746	1	0.468055	50.1355
GOTERM_BP_FAT	GO:0009314~response to radiation	3	9.67742	0.0560436	CCND1, BRCA2, FANCG	27	200	13528	7.51556	1	0.480524	56.5296
GOTERM_BP_FAT	GO:0033554~cellular response to stress	4	12.9032	0.0929988	CCND1, BRCA2, FANCG, SMC3	27	566	13528	3.5409	1	0.570621	75.5844
GOTERM_BP_FAT	GO:0009725~response to hormone stimulus	3	9.67742	0.156106	CCND1, AR, BRCA2	27	367	13528	4.09567	1	0.690266	91.3847
GOTERM_BP_FAT	GO:0009628~response to abiotic stimulus	3	9.67742	0.15678	CCND1, BRCA2, FANCG	27	368	13528	4.08454	1	0.687097	91.4837
GOTERM_BP_FAT	GO:0009719~response to endogenous stimulus	3	9.67742	0.182124	CCND1, AR, BRCA2	27	405	13528	3.71139	1	0.727585	94.5195
GOTERM_BP_FAT	GO:0007242~intracellular signaling cascade	3	9.67742	0.709663	CCND1, AR, BRCA2	27	1256	13528	1.19674	1	0.998961	100
Annotation Cluster 3	Enrichment Score: 1.3981665652097244
Category	Term	Count	%	PValue	Genes	List Total	Pop Hits	Pop Total	Fold Enrichment	Bonferroni	Benjamini	FDR
GOTERM_BP_FAT	GO:0009991~response to extracellular stimulus	4	12.9032	0.00837136	CCND1, AES, BRCA2, KLF4	27	220	13528	9.10976	0.986374	0.212313	11.4346
GOTERM_BP_FAT	GO:0007584~response to nutrient	3	9.67742	0.0293846	CCND1, BRCA2, KLF4	27	140	13528	10.7365	1	0.378903	35.0015
GOTERM_BP_FAT	GO:0031667~response to nutrient levels	3	9.67742	0.0545604	CCND1, BRCA2, KLF4	27	197	13528	7.63001	1	0.478782	55.5325
GOTERM_BP_FAT	GO:0042127~regulation of cell proliferation	4	12.9032	0.190345	CCND1, BRCA2, MXI1, KLF4	27	787	13528	2.54657	1	0.740422	95.2636
Annotation Cluster 4	Enrichment Score: 1.370295966905851
Category	Term	Count	%	PValue	Genes	List Total	Pop Hits	Pop Total	Fold Enrichment	Bonferroni	Benjamini	FDR
GOTERM_BP_FAT	GO:0022403~cell cycle phase	5	16.129	0.00757763	MAD1L1, CCND1, GSPT1, BRCA2, SMC3	27	414	13528	6.05117	0.979491	0.204387	10.4051
GOTERM_BP_FAT	GO:0051301~cell division	4	12.9032	0.0184193	MAD1L1, CCND1, BRCA2, SMC3	27	295	13528	6.79372	0.999925	0.31614	23.5504
GOTERM_BP_FAT	GO:0022402~cell cycle process	5	16.129	0.0216764	MAD1L1, CCND1, GSPT1, BRCA2, SMC3	27	565	13528	4.43396	0.999986	0.3395	27.134
GOTERM_BP_FAT	GO:0051726~regulation of cell cycle	4	12.9032	0.0248899	MAD1L1, CCND1, BRCA2, FANCG	27	331	13528	6.05483	0.999997	0.349051	30.5159
KEGG_PATHWAY	hsa04110:Cell cycle	3	9.67742	0.0285181	MAD1L1, CCND1, SMC3	12	125	5085	10.17	0.603804	0.265537	22.1651
GOTERM_BP_FAT	GO:0000278~mitotic cell cycle	4	12.9032	0.0331282	MAD1L1, CCND1, GSPT1, SMC3	27	370	13528	5.41662	1	0.406475	38.5303
GOTERM_BP_FAT	GO:0006974~response to DNA damage stimulus	4	12.9032	0.0338147	CCND1, BRCA2, FANCG, SMC3	27	373	13528	5.37305	1	0.403697	39.1577
GOTERM_BP_FAT	GO:0007346~regulation of mitotic cell cycle	3	9.67742	0.0341755	MAD1L1, CCND1, BRCA2	27	152	13528	9.88889	1	0.398115	39.4851
GOTERM_BP_FAT	GO:0007049~cell cycle	5	16.129	0.0587942	MAD1L1, CCND1, GSPT1, BRCA2, SMC3	27	776	13528	3.22833	1	0.489882	58.3238
GOTERM_BP_FAT	GO:0033554~cellular response to stress	4	12.9032	0.0929988	CCND1, BRCA2, FANCG, SMC3	27	566	13528	3.5409	1	0.570621	75.5844
GOTERM_BP_FAT	GO:0006281~DNA repair	3	9.67742	0.10271	BRCA2, FANCG, SMC3	27	284	13528	5.29264	1	0.579081	79.1003
GOTERM_BP_FAT	GO:0000279~M phase	3	9.67742	0.13097	MAD1L1, BRCA2, SMC3	27	329	13528	4.56873	1	0.641115	86.8359
GOTERM_BP_FAT	GO:0006259~DNA metabolic process	3	9.67742	0.253862	BRCA2, FANCG, SMC3	27	506	13528	2.97058	1	0.83877	98.5448
Annotation Cluster 5	Enrichment Score: 1.2761551220259162
Category	Term	Count	%	PValue	Genes	List Total	Pop Hits	Pop Total	Fold Enrichment	Bonferroni	Benjamini	FDR
GOTERM_BP_FAT	GO:0006917~induction of apoptosis	4	12.9032	0.0227974	CASP8, BRCA2, DAP3, HIP1	27	320	13528	6.26296	0.999992	0.343524	28.3307
GOTERM_BP_FAT	GO:0012502~induction of programmed cell death	4	12.9032	0.0229834	CASP8, BRCA2, DAP3, HIP1	27	321	13528	6.24345	0.999993	0.336158	28.5276
GOTERM_BP_FAT	GO:0008219~cell death	5	16.129	0.0466332	AR, GSPT1, CASP8, DAP3, HIP1	27	719	13528	3.48426	1	0.473859	49.8325
GOTERM_BP_FAT	GO:0016265~death	5	16.129	0.0476362	AR, GSPT1, CASP8, DAP3, HIP1	27	724	13528	3.4602	1	0.463948	50.5895
GOTERM_BP_FAT	GO:0043065~positive regulation of apoptosis	4	12.9032	0.048272	CASP8, BRCA2, DAP3, HIP1	27	430	13528	4.66081	1	0.460245	51.0639
GOTERM_BP_FAT	GO:0043068~positive regulation of programmed cell death	4	12.9032	0.0491063	CASP8, BRCA2, DAP3, HIP1	27	433	13528	4.62852	1	0.458075	51.6799
GOTERM_BP_FAT	GO:0010942~positive regulation of cell death	4	12.9032	0.0496665	CASP8, BRCA2, DAP3, HIP1	27	435	13528	4.60724	1	0.454136	52.0895
GOTERM_BP_FAT	GO:0042981~regulation of apoptosis	5	16.129	0.0653495	GSPT1, CASP8, BRCA2, DAP3, HIP1	27	804	13528	3.1159	1	0.505787	62.3258
GOTERM_BP_FAT	GO:0043067~regulation of programmed cell death	5	16.129	0.0672922	GSPT1, CASP8, BRCA2, DAP3, HIP1	27	812	13528	3.0852	1	0.50242	63.4413
GOTERM_BP_FAT	GO:0010941~regulation of cell death	5	16.129	0.0680287	GSPT1, CASP8, BRCA2, DAP3, HIP1	27	815	13528	3.07385	1	0.499596	63.856
GOTERM_BP_FAT	GO:0006915~apoptosis	4	12.9032	0.107018	GSPT1, CASP8, DAP3, HIP1	27	602	13528	3.32915	1	0.589278	80.5038
GOTERM_BP_FAT	GO:0012501~programmed cell death	4	12.9032	0.110651	GSPT1, CASP8, DAP3, HIP1	27	611	13528	3.28011	1	0.596636	81.6186
Annotation Cluster 6	Enrichment Score: 1.2285553280080792
Category	Term	Count	%	PValue	Genes	List Total	Pop Hits	Pop Total	Fold Enrichment	Bonferroni	Benjamini	FDR
GOTERM_BP_FAT	GO:0051276~chromosome organization	5	16.129	0.0130391	RING1, BRCA2, JMJD1C, NSD1, SMC3	27	485	13528	5.16533	0.998777	0.273394	17.2694
GOTERM_BP_FAT	GO:0016568~chromatin modification	3	9.67742	0.0966977	RING1, JMJD1C, NSD1	27	274	13528	5.48581	1	0.579423	76.9839
GOTERM_BP_FAT	GO:0006325~chromatin organization	3	9.67742	0.163558	RING1, JMJD1C, NSD1	27	378	13528	3.97648	1	0.694327	92.4207
Annotation Cluster 7	Enrichment Score: 1.1188211109347161
Category	Term	Count	%	PValue	Genes	List Total	Pop Hits	Pop Total	Fold Enrichment	Bonferroni	Benjamini	FDR
GOTERM_BP_FAT	GO:0006357~regulation of transcription from RNA polymerase II promoter	7	22.5806	0.00215301	KLF6, AR, AES, TFAP2A, CUX1, NSD1, KLF4	27	727	13528	4.82429	0.667585	0.1677	3.06529
GOTERM_BP_FAT	GO:0045893~positive regulation of transcription, DNA-dependent	4	12.9032	0.062161	KLF6, AR, NSD1, KLF4	27	477	13528	4.20157	1	0.502298	60.4262
GOTERM_BP_FAT	GO:0051254~positive regulation of RNA metabolic process	4	12.9032	0.0634223	KLF6, AR, NSD1, KLF4	27	481	13528	4.16663	1	0.502194	61.1881
GOTERM_BP_FAT	GO:0010604~positive regulation of macromolecule metabolic process	5	16.129	0.0787919	KLF6, CCND1, AR, NSD1, KLF4	27	857	13528	2.9232	1	0.533501	69.4391
GOTERM_BP_FAT	GO:0045941~positive regulation of transcription	4	12.9032	0.0922448	KLF6, AR, NSD1, KLF4	27	564	13528	3.55345	1	0.573725	75.2895
GOTERM_BP_FAT	GO:0010628~positive regulation of gene expression	4	12.9032	0.0987386	KLF6, AR, NSD1, KLF4	27	581	13528	3.44948	1	0.569682	77.7237
GOTERM_BP_FAT	GO:0045935~positive regulation of nucleobase, nucleoside, nucleotide and nucleic acid metabolic process	4	12.9032	0.115985	KLF6, AR, NSD1, KLF4	27	624	13528	3.21178	1	0.609468	83.1484
GOTERM_BP_FAT	GO:0051173~positive regulation of nitrogen compound metabolic process	4	12.9032	0.124385	KLF6, AR, NSD1, KLF4	27	644	13528	3.11203	1	0.631445	85.3193
GOTERM_BP_FAT	GO:0010557~positive regulation of macromolecule biosynthetic process	4	12.9032	0.12867	KLF6, AR, NSD1, KLF4	27	654	13528	3.06445	1	0.639416	86.3236
GOTERM_BP_FAT	GO:0031328~positive regulation of cellular biosynthetic process	4	12.9032	0.142297	KLF6, AR, NSD1, KLF4	27	685	13528	2.92576	1	0.668706	89.1085
GOTERM_BP_FAT	GO:0009891~positive regulation of biosynthetic process	4	12.9032	0.146799	KLF6, AR, NSD1, KLF4	27	695	13528	2.88367	1	0.675916	89.9057
GOTERM_BP_FAT	GO:0045944~positive regulation of transcription from RNA polymerase II promoter	3	9.67742	0.158807	KLF6, AR, KLF4	27	371	13528	4.05151	1	0.687377	91.7747
Annotation Cluster 8	Enrichment Score: 1.062653009977024
Category	Term	Count	%	PValue	Genes	List Total	Pop Hits	Pop Total	Fold Enrichment	Bonferroni	Benjamini	FDR
GOTERM_BP_FAT	GO:0030097~hemopoiesis	3	9.67742	0.074906	KLF6, CASP8, BRCA2	27	236	13528	6.36911	1	0.52135	67.5232
GOTERM_BP_FAT	GO:0048534~hemopoietic or lymphoid organ development	3	9.67742	0.0884665	KLF6, CASP8, BRCA2	27	260	13528	5.7812	1	0.570538	73.7616
GOTERM_BP_FAT	GO:0002520~immune system development	3	9.67742	0.0978916	KLF6, CASP8, BRCA2	27	276	13528	5.44605	1	0.572195	77.4194
Annotation Cluster 9	Enrichment Score: 0.44699615252280034
Category	Term	Count	%	PValue	Genes	List Total	Pop Hits	Pop Total	Fold Enrichment	Bonferroni	Benjamini	FDR
GOTERM_BP_FAT	GO:0008104~protein localization	4	12.9032	0.238526	CLTA, MSR1, APPBP2, MXI1	27	882	13528	2.27228	1	0.820772	98.0476
GOTERM_BP_FAT	GO:0015031~protein transport	3	9.67742	0.434912	CLTA, MSR1, APPBP2	27	762	13528	1.97259	1	0.965002	99.9737
GOTERM_BP_FAT	GO:0045184~establishment of protein localization	3	9.67742	0.439618	CLTA, MSR1, APPBP2	27	769	13528	1.95463	1	0.965367	99.9767
Annotation Cluster 10	Enrichment Score: 0.2764813357466249
Category	Term	Count	%	PValue	Genes	List Total	Pop Hits	Pop Total	Fold Enrichment	Bonferroni	Benjamini	FDR
GOTERM_BP_FAT	GO:0016310~phosphorylation	3	9.67742	0.460226	RNASEL, CCND1, NDUFA7	27	800	13528	1.87889	1	0.969831	99.9865
GOTERM_BP_FAT	GO:0006793~phosphorus metabolic process	3	9.67742	0.567273	RNASEL, CCND1, NDUFA7	27	973	13528	1.54482	1	0.990938	99.9994
GOTERM_BP_FAT	GO:0006796~phosphate metabolic process	3	9.67742	0.567273	RNASEL, CCND1, NDUFA7	27	973	13528	1.54482	1	0.990938	99.9994
Category	Term	Count	%	PValue	Genes	List Total	Pop Hits	Pop Total	Fold Enrichment	Bonferroni	Benjamini	FDR
KEGG_PATHWAY	hsa05016:Huntington's disease	5	16.129	0.000412305	CLTA, NDUFA7, CASP8, COX5B, HIP1	12	180	5085	11.7708	0.0131098	0.0131098	0.356527
KEGG_PATHWAY	hsa04115:p53 signaling pathway	3	9.67742	0.00896598	CCND1, CD82, CASP8	12	68	5085	18.6949	0.250392	0.134201	7.50383
GOTERM_BP_FAT	GO:0000075~cell cycle checkpoint	3	9.67742	0.0130971	MAD1L1, CCND1, FANCG	27	91	13528	16.5177	0.998814	0.263774	17.3396
GOTERM_BP_FAT	GO:0048598~embryonic morphogenesis	4	12.9032	0.0204555	CASP8, TFAP2A, NSD1, KLF4	27	307	13528	6.52817	0.999974	0.333821	25.8094
GOTERM_BP_FAT	GO:0048729~tissue morphogenesis	3	9.67742	0.0464364	CASP8, TFAP2A, KLF4	27	180	13528	8.35062	1	0.481436	49.6828
KEGG_PATHWAY	hsa05010:Alzheimer's disease	3	9.67742	0.0464536	NDUFA7, CASP8, COX5B	12	163	5085	7.79908	0.781758	0.262457	33.7657
GOTERM_BP_FAT	GO:0035295~tube development	3	9.67742	0.0662891	CASP8, TFAP2A, CUX1	27	220	13528	6.83232	1	0.503898	62.8692
GOTERM_BP_FAT	GO:0007423~sensory organ development	3	9.67742	0.0710922	RING1, CUX1, KLF4	27	229	13528	6.5638	1	0.508858	65.5348
GOTERM_BP_FAT	GO:0016192~vesicle-mediated transport	4	12.9032	0.0968089	CLTA, MSR1, CUX1, HIP1	27	576	13528	3.47942	1	0.573849	77.0248
GOTERM_BP_FAT	GO:0008285~negative regulation of cell proliferation	3	9.67742	0.152072	BRCA2, MXI1, KLF4	27	361	13528	4.16374	1	0.684853	90.7704
GOTERM_BP_FAT	GO:0016044~membrane organization	3	9.67742	0.165602	CLTA, MSR1, HIP1	27	381	13528	3.94517	1	0.694583	92.6839
GOTERM_BP_FAT	GO:0043085~positive regulation of catalytic activity	3	9.67742	0.263958	CCND1, GSPT1, HIP1	27	520	13528	2.8906	1	0.848445	98.8047
GOTERM_BP_FAT	GO:0044093~positive regulation of molecular function	3	9.67742	0.311581	CCND1, GSPT1, HIP1	27	586	13528	2.56504	1	0.896818	99.5451
GOTERM_BP_FAT	GO:0046907~intracellular transport	3	9.67742	0.362291	CLTA, APPBP2, CUX1	27	657	13528	2.28784	1	0.933098	99.8494
GOTERM_BP_FAT	GO:0044265~cellular macromolecule catabolic process	3	9.67742	0.409732	GSPT1, CASP8, RING1	27	725	13528	2.07326	1	0.956388	99.9507
GOTERM_BP_FAT	GO:0009057~macromolecule catabolic process	3	9.67742	0.447642	GSPT1, CASP8, RING1	27	781	13528	1.9246	1	0.966891	99.9811
