# Supplementary material for: Inferring drug-disease associations from integration of chemical, genomic and phenotype data using network propagation
Source: BMC Med Genomics. 2013 Nov 11;6(Suppl 3):S4. doi: 10.1186/1755-8794-6-S3-S4 (PMC3980383; doi:10.1186/1755-8794-6-S3-S4)
Supplement: Additional file 2 — The functional enrichment canonical pathways of genes in colorectal cancer. We filter the functional enrichment canonical pathways of the overlap of the significant genes related to the drug-colorectal cancer associations with at least 3 members in each functional category and p-value<0.05 using GSEA and DAVID online toolkit. [file 1755-8794-6-S3-S4-S2.xls]

## Sheet: GSEA_colon
Gene Set Name	# Genes in Gene Set (K)	Description	# Genes in Overlap (k)	k/K	p value
BIOCARTA_GSK3_PATHWAY	27	Inactivation of Gsk3 by AKT causes accumulation of b-catenin in Alveolar Macrophages	8	0.2963	7.29e-14
KEGG_ENDOMETRIAL_CANCER	52	Endometrial cancer	8	0.1538	2.3e-11
KEGG_COLORECTAL_CANCER	62	Colorectal cancer	7	0.1129	4.32e-09
KEGG_TOLL_LIKE_RECEPTOR_SIGNALING_PATHWAY	102	Toll-like receptor signaling pathway	8	0.0784	5.79e-09
BIOCARTA_TOLL_PATHWAY	37	Toll-Like Receptor Pathway	5	0.1351	3.34e-07
REACTOME_TOLL_RECEPTOR_CASCADES	118	Genes involved in Toll Receptor Cascades	7	0.0593	3.93e-07
KEGG_PROSTATE_CANCER	89	Prostate cancer	6	0.0674	1.36e-06
REACTOME_ACTIVATED_TLR4_SIGNALLING	93	Genes involved in Activated TLR4 signalling	6	0.0645	1.76e-06
BIOCARTA_P53HYPOXIA_PATHWAY	23	Hypoxia and p53 in the Cardiovascular system	4	0.1739	1.93e-06
KEGG_NON_SMALL_CELL_LUNG_CANCER	54	Non-small cell lung cancer	5	0.0926	2.3e-06
KEGG_PATHWAYS_IN_CANCER	328	Pathways in cancer	9	0.0274	4.9e-06
KEGG_GLIOMA	65	Glioma	5	0.0769	5.82e-06
REACTOME_IKK_COMPLEX_RECRUITMENT_MEDIATED_BY_RIP1	10	Genes involved in IKK complex recruitment mediated by RIP1	3	0.3	7.23e-06
KEGG_RENAL_CELL_CARCINOMA	70	Renal cell carcinoma	5	0.0714	8.4e-06
KEGG_MELANOMA	71	Melanoma	5	0.0704	9.01e-06
KEGG_CHRONIC_MYELOID_LEUKEMIA	73	Chronic myeloid leukemia	5	0.0685	1.03e-05
KEGG_VEGF_SIGNALING_PATHWAY	76	VEGF signaling pathway	5	0.0658	1.26e-05
REACTOME_INNATE_IMMUNE_SYSTEM	279	Genes involved in Innate Immune System	8	0.0287	1.29e-05
KEGG_FC_EPSILON_RI_SIGNALING_PATHWAY	79	Fc epsilon RI signaling pathway	5	0.0633	1.52e-05
REACTOME_MYD88_MAL_CASCADE_INITIATED_ON_PLASMA_MEMBRANE	83	Genes involved in MyD88:Mal cascade initiated on plasma membrane	5	0.0602	1.94e-05
REACTOME_ACTIVATION_OF_IRF3_IRF7_MEDIATED_BY_TBK1_IKK_EPSILON	14	Genes involved in Activation of IRF3/IRF7 mediated by TBK1/IKK epsilon	3	0.2143	2.17e-05
REACTOME_TRAF6_MEDIATED_INDUCTION_OF_TAK1_COMPLEX	14	Genes involved in TRAF6 mediated induction of TAK1 complex	3	0.2143	2.17e-05
REACTOME_REGULATION_OF_ORNITHINE_DECARBOXYLASE_ODC	49	Genes involved in Regulation of ornithine decarboxylase (ODC)	4	0.0816	4.28e-05
KEGG_MAPK_SIGNALING_PATHWAY	267	MAPK signaling pathway	7	0.0262	8.5e-05
KEGG_ACUTE_MYELOID_LEUKEMIA	60	Acute myeloid leukemia	4	0.0667	9.54e-05
BIOCARTA_RACCYCD_PATHWAY	26	Influence of Ras and Rho proteins on G1 to S Transition	3	0.1154	0.00015
NITROGEN_COMPOUND_BIOSYNTHETIC_PROCESS	26	Genes annotated by the GO term GO:0044271. The chemical reactions and pathways resulting in the formation of organic and inorganic nitrogenous compounds.	3	0.1154	0.00015
KEGG_PANCREATIC_CANCER	70	Pancreatic cancer	4	0.0571	0.000174
KEGG_THYROID_CANCER	29	Thyroid cancer	3	0.1034	0.000209
REACTOME_PRE_NOTCH_TRANSCRIPTION_AND_TRANSLATION	29	Genes involved in Pre-NOTCH Transcription and Translation	3	0.1034	0.000209
REACTOME_IMMUNE_SYSTEM	933	Genes involved in Immune System	12	0.0129	0.00022
KEGG_WNT_SIGNALING_PATHWAY	151	Wnt signaling pathway	5	0.0331	0.000334
KEGG_SMALL_CELL_LUNG_CANCER	84	Small cell lung cancer	4	0.0476	0.000352
REGULATION_OF_CELLULAR_PROTEIN_METABOLIC_PROCESS	162	Genes annotated by the GO term GO:0032268. Any process that modulates the frequency, rate or extent of the chemical reactions and pathways involving a protein, occurring at the level of an individual cell.	5	0.0309	0.000462
REGULATION_OF_CYTOKINE_BIOSYNTHETIC_PROCESS	38	Genes annotated by the GO term GO:0042035. Any process that modulates the frequency, rate or extent of the chemical reactions and pathways resulting in the formation of cytokines.	3	0.0789	0.00047
CYTOKINE_BIOSYNTHETIC_PROCESS	41	Genes annotated by the GO term GO:0042089. The chemical reactions and pathways resulting in the formation of cytokines, any of a group of proteins that function to control the survival, growth and differentiation of tissues and cells, and which have autocrine and paracrine activity.	3	0.0732	0.000589
REGULATION_OF_PROTEIN_METABOLIC_PROCESS	173	Genes annotated by the GO term GO:0051246. Any process that modulates the frequency, rate or extent of the chemical reactions and pathways involving a protein.	5	0.0289	0.000623
CYTOKINE_METABOLIC_PROCESS	42	Genes annotated by the GO term GO:0042107. The chemical reactions and pathways involving cytokines, any of a group of proteins that function to control the survival, growth and differentiation of tissues and cells, and which have autocrine and paracrine activity.	3	0.0714	0.000632
KEGG_BLADDER_CANCER	42	Bladder cancer	3	0.0714	0.000632
REACTOME_PRE_NOTCH_EXPRESSION_AND_PROCESSING	44	Genes involved in Pre-NOTCH Expression and Processing	3	0.0682	0.000725
BIOCARTA_TRKA_PATHWAY	12	Trka Receptor Signaling Pathway	2	0.1667	0.00103
AGING	13	Genes annotated by the GO term GO:0007568. The inherent decline over time, from the optimal fertility and viability of early maturity, that may precede death and may be preceded by other indications, such as sterility.	2	0.1538	0.00121
KEGG_BASAL_CELL_CARCINOMA	55	Basal cell carcinoma	3	0.0545	0.00139
APOPTOSIS_GO	431	Genes annotated by the GO term GO:0006915. A form of programmed cell death induced by external or internal signals that trigger the activity of proteolytic caspases, whose actions dismantle the cell and result in cell death. Apoptosis begins internally with condensation and subsequent fragmentation of the cell nucleus (blebbing) while the plasma membrane remains intact. Other characteristics of a…	7	0.0162	0.00154
PROGRAMMED_CELL_DEATH	432	Genes annotated by the GO term GO:0012501. Cell death resulting from activation of endogenous cellular processes.	7	0.0162	0.00156
KEGG_NEUROTROPHIN_SIGNALING_PATHWAY	126	Neurotrophin signaling pathway	4	0.0317	0.00162
BIOCARTA_LONGEVITY_PATHWAY	15	The IGF-1 Receptor and Longevity	2	0.1333	0.00162
BIOCARTA_PITX2_PATHWAY	15	Multi-step Regulation of Transcription by Pitx2	2	0.1333	0.00162
REACTOME_ACYL_CHAIN_REMODELLING_OF_PI	15	Genes involved in Acyl chain remodelling of PI	2	0.1333	0.00162
REACTOME_ACYL_CHAIN_REMODELLING_OF_PS	15	Genes involved in Acyl chain remodelling of PS	2	0.1333	0.00162

## Sheet: DAVID_colon
Annotation Cluster 1	Enrichment Score: 3.6877391388569634
Category	Term	Count	%	PValue	Genes	List Total	Pop Hits	Pop Total	Fold Enrichment	Bonferroni	Benjamini	FDR
BIOCARTA	h_gsk3Pathway:Inactivation of Gsk3 by AKT causes accumulation of b-catenin in Alveolar Macrophages	8	18.1818	4.66877e-10	AKT1, CCND1, LY96, TIRAP, PIK3CA, TLR4, CD14, APC	13	29	1437	30.4934	3.45489e-08	3.45489e-08	4.88666e-07
GOTERM_BP_FAT	GO:0006954~inflammatory response	10	22.7273	2.68078e-07	NOX4, AKT1, S100A8, LY96, LY86, TLR1, TIRAP, TLR2, TLR4, CD14	40	325	13528	10.4062	0.000275546	0.000275546	0.000425045
GOTERM_BP_FAT	GO:0006952~defense response	12	27.2727	8.20722e-07	NOX4, AKT1, S100A8, LY96, LY86, TLR1, TIRAP, TLR2, SFTPD, PLA2G2A, TLR4, CD14	40	615	13528	6.59902	0.000843347	0.000421762	0.00130127
GOTERM_BP_FAT	GO:0007249~I-kappaB kinase/NF-kappaB cascade	6	13.6364	9.49778e-07	LY96, TLR1, TIRAP, TLR2, TLR4, AZI2	40	63	13528	32.2095	0.000975896	0.000244063	0.00150589
KEGG_PATHWAY	hsa04620:Toll-like receptor signaling pathway	8	18.1818	1.07939e-06	AKT1, LY96, TLR1, TIRAP, TLR2, PIK3CA, TLR4, CD14	30	101	5085	13.4257	7.7713e-05	3.88573e-05	0.00112351
GOTERM_BP_FAT	GO:0009611~response to wounding	11	25	1.78373e-06	NOX4, AKT1, S100A8, LY96, LY86, TLR1, TIRAP, TLR2, VCAN, TLR4, CD14	40	530	13528	7.01925	0.001832	0.000366669	0.00282813
GOTERM_BP_FAT	GO:0006955~immune response	11	25	1.84467e-05	LY96, LY86, TLR1, TIRAP, TLR2, SFTPD, TP53, MLH1, TLR4, TREM1, CD14	40	690	13528	5.39159	0.0187847	0.00315557	0.0292438
GOTERM_BP_FAT	GO:0007243~protein kinase cascade	8	18.1818	7.81638e-05	AKT1, LY96, TLR1, TIRAP, TLR2, PIK3CA, TLR4, AZI2	40	370	13528	7.31243	0.0772118	0.0114137	0.123859
GOTERM_BP_FAT	GO:0032680~regulation of tumor necrosis factor production	4	9.09091	9.41673e-05	TLR1, TLR2, TLR4, CD14	40	31	13528	43.6387	0.0922702	0.0120281	0.149201
BIOCARTA	h_tollPathway:Toll-Like Receptor Pathway	5	11.3636	0.000159253	LY96, TIRAP, TLR2, TLR4, CD14	13	37	1437	14.9376	0.0117165	0.00587551	0.16656
GOTERM_BP_FAT	GO:0045087~innate immune response	5	11.3636	0.000646368	TLR1, TIRAP, TLR2, SFTPD, TLR4	40	138	13528	12.2536	0.485562	0.0311558	1.01993
GOTERM_BP_FAT	GO:0032760~positive regulation of tumor necrosis factor production	3	6.81818	0.000830439	TLR2, TLR4, CD14	40	15	13528	67.64	0.574311	0.0380764	1.3086
GOTERM_BP_FAT	GO:0042116~macrophage activation	3	6.81818	0.000830439	TLR1, TLR2, TLR4	40	15	13528	67.64	0.574311	0.0380764	1.3086
GOTERM_BP_FAT	GO:0001817~regulation of cytokine production	5	11.3636	0.00176891	TLR1, TLR2, SFTPD, TLR4, CD14	40	181	13528	9.34254	0.837982	0.0651873	2.76811
GOTERM_BP_FAT	GO:0002237~response to molecule of bacterial origin	4	9.09091	0.0019217	LY96, TLR2, TLR4, CD14	40	86	13528	15.7302	0.861573	0.0681858	3.00381
GOTERM_BP_FAT	GO:0009617~response to bacterium	5	11.3636	0.00223555	LY96, TLR2, PLA2G2A, TLR4, CD14	40	193	13528	8.76166	0.899813	0.0738237	3.48629
GOTERM_BP_FAT	GO:0010033~response to organic substance	8	18.1818	0.00409735	AKT1, CCND1, EP300, LY96, TLR2, TLR4, CD14, AURKAPS1	40	721	13528	3.75257	0.985312	0.0914685	6.30247
GOTERM_BP_FAT	GO:0032675~regulation of interleukin-6 production	3	6.81818	0.00479599	TLR1, TLR2, TLR4	40	36	13528	28.1833	0.992861	0.0978381	7.33923
GOTERM_BP_FAT	GO:0002274~myeloid leukocyte activation	3	6.81818	0.00773758	TLR1, TLR2, TLR4	40	46	13528	22.0565	0.99966	0.135137	11.5877
GOTERM_BP_FAT	GO:0042035~regulation of cytokine biosynthetic process	3	6.81818	0.0191964	TLR1, SFTPD, TLR4	40	74	13528	13.7108	1	0.244703	26.4587
GOTERM_BP_FAT	GO:0032496~response to lipopolysaccharide	3	6.81818	0.0206834	LY96, TLR4, CD14	40	77	13528	13.1766	1	0.254963	28.2068
GOTERM_BP_FAT	GO:0001819~positive regulation of cytokine production	3	6.81818	0.0276562	TLR2, TLR4, CD14	40	90	13528	11.2733	1	0.290524	35.8968
GOTERM_BP_FAT	GO:0051240~positive regulation of multicellular organismal process	4	9.09091	0.0328857	AKT1, TLR2, TLR4, CD14	40	244	13528	5.54426	1	0.323365	41.15
KEGG_PATHWAY	hsa05130:Pathogenic Escherichia coli infection	3	6.81818	0.0413105	LY96, TLR4, CD14	30	57	5085	8.92105	0.952047	0.123718	35.54
Annotation Cluster 2	Enrichment Score: 3.228365303694296
Category	Term	Count	%	PValue	Genes	List Total	Pop Hits	Pop Total	Fold Enrichment	Bonferroni	Benjamini	FDR
KEGG_PATHWAY	hsa05213:Endometrial cancer	8	18.1818	1.0128e-08	AKT1, NRAS, CCND1, TP53, MLH1, PIK3CA, AXIN2, APC	30	52	5085	26.0769	7.29214e-07	7.29214e-07	1.0542e-05
KEGG_PATHWAY	hsa05200:Pathways in cancer	9	20.4545	0.000356342	AKT1, NRAS, CCND1, EP300, TP53, MLH1, PIK3CA, AXIN2, APC	30	328	5085	4.65091	0.0253348	0.00426774	0.370287
GOTERM_BP_FAT	GO:0042981~regulation of apoptosis	10	22.7273	0.000372642	AKT1, NRAS, TLR2, TP53, MLH1, PIK3CA, TLR4, NQO1, ALOX12, APC	40	804	13528	4.20647	0.318287	0.0252197	0.589203
GOTERM_BP_FAT	GO:0043067~regulation of programmed cell death	10	22.7273	0.000400859	AKT1, NRAS, TLR2, TP53, MLH1, PIK3CA, TLR4, NQO1, ALOX12, APC	40	812	13528	4.16502	0.337786	0.0254314	0.633686
GOTERM_BP_FAT	GO:0010941~regulation of cell death	10	22.7273	0.000411889	AKT1, NRAS, TLR2, TP53, MLH1, PIK3CA, TLR4, NQO1, ALOX12, APC	40	815	13528	4.14969	0.345254	0.0246045	0.651068
GOTERM_BP_FAT	GO:0045321~leukocyte activation	6	13.6364	0.000615917	TLR1, TLR2, TP53, MLH1, TLR4, APC	40	242	13528	8.38512	0.469193	0.0327851	0.972101
GOTERM_BP_FAT	GO:0001775~cell activation	6	13.6364	0.00132352	TLR1, TLR2, TP53, MLH1, TLR4, APC	40	287	13528	7.07038	0.743718	0.0574767	2.07797
GOTERM_BP_FAT	GO:0043065~positive regulation of apoptosis	7	15.9091	0.00133422	AKT1, TLR2, TP53, MLH1, TLR4, NQO1, APC	40	430	13528	5.50558	0.746527	0.0555829	2.09462
GOTERM_BP_FAT	GO:0043068~positive regulation of programmed cell death	7	15.9091	0.00138263	AKT1, TLR2, TP53, MLH1, TLR4, NQO1, APC	40	433	13528	5.46744	0.758847	0.0553048	2.16983
GOTERM_BP_FAT	GO:0010942~positive regulation of cell death	7	15.9091	0.00141564	AKT1, TLR2, TP53, MLH1, TLR4, NQO1, APC	40	435	13528	5.4423	0.766904	0.054472	2.22109
GOTERM_BP_FAT	GO:0043066~negative regulation of apoptosis	6	13.6364	0.00330564	AKT1, NRAS, TP53, PIK3CA, ALOX12, APC	40	354	13528	5.7322	0.966754	0.0902183	5.11445
GOTERM_BP_FAT	GO:0043069~negative regulation of programmed cell death	6	13.6364	0.00351022	AKT1, NRAS, TP53, PIK3CA, ALOX12, APC	40	359	13528	5.65237	0.973079	0.0885228	5.42279
GOTERM_BP_FAT	GO:0060548~negative regulation of cell death	6	13.6364	0.00355222	AKT1, NRAS, TP53, PIK3CA, ALOX12, APC	40	360	13528	5.63667	0.974221	0.0873971	5.48596
KEGG_PATHWAY	hsa04722:Neurotrophin signaling pathway	4	9.09091	0.0325992	AKT1, NRAS, TP53, PIK3CA	30	124	5085	5.46774	0.908026	0.118026	29.176
Annotation Cluster 3	Enrichment Score: 3.125845876903206
Category	Term	Count	%	PValue	Genes	List Total	Pop Hits	Pop Total	Fold Enrichment	Bonferroni	Benjamini	FDR
GOTERM_BP_FAT	GO:0042127~regulation of cell proliferation	10	22.7273	0.000318136	NOX4, ODC1, NRAS, CCND1, SFTPD, PLA2G2A, TP53, AXIN2, ALOX12, APC	40	787	13528	4.29733	0.278985	0.0248473	0.503225
GOTERM_BP_FAT	GO:0045596~negative regulation of cell differentiation	6	13.6364	0.000366609	CCND1, PLA2G2A, TP53, TLR4, AXIN2, APC	40	216	13528	9.39444	0.314045	0.0265653	0.57969
GOTERM_BP_FAT	GO:0008285~negative regulation of cell proliferation	6	13.6364	0.00359457	NOX4, SFTPD, PLA2G2A, TP53, AXIN2, APC	40	361	13528	5.62105	0.975323	0.0863335	5.54963
Annotation Cluster 4	Enrichment Score: 3.087585298358982
Category	Term	Count	%	PValue	Genes	List Total	Pop Hits	Pop Total	Fold Enrichment	Bonferroni	Benjamini	FDR
KEGG_PATHWAY	hsa05210:Colorectal cancer	7	15.9091	5.94875e-06	AKT1, CCND1, TP53, MLH1, PIK3CA, AXIN2, APC	30	84	5085	14.125	0.00042822	0.00014276	0.00619174
GOTERM_BP_FAT	GO:0006974~response to DNA damage stimulus	6	13.6364	0.00413171	CCND1, MSH4, TP53, MLH1, MLH3, APC	40	373	13528	5.44021	0.985824	0.0902471	6.35371
GOTERM_BP_FAT	GO:0042770~DNA damage response, signal transduction	3	6.81818	0.0222171	CCND1, TP53, MLH1	40	80	13528	12.6825	1	0.259151	29.969
Annotation Cluster 5	Enrichment Score: 2.672976037442986
Category	Term	Count	%	PValue	Genes	List Total	Pop Hits	Pop Total	Fold Enrichment	Bonferroni	Benjamini	FDR
KEGG_PATHWAY	hsa05213:Endometrial cancer	8	18.1818	1.0128e-08	AKT1, NRAS, CCND1, TP53, MLH1, PIK3CA, AXIN2, APC	30	52	5085	26.0769	7.29214e-07	7.29214e-07	1.0542e-05
KEGG_PATHWAY	hsa05210:Colorectal cancer	7	15.9091	5.94875e-06	AKT1, CCND1, TP53, MLH1, PIK3CA, AXIN2, APC	30	84	5085	14.125	0.00042822	0.00014276	0.00619174
GOTERM_BP_FAT	GO:0045596~negative regulation of cell differentiation	6	13.6364	0.000366609	CCND1, PLA2G2A, TP53, TLR4, AXIN2, APC	40	216	13528	9.39444	0.314045	0.0265653	0.57969
GOTERM_BP_FAT	GO:0030178~negative regulation of Wnt receptor signaling pathway	3	6.81818	0.00334779	CCND1, AXIN2, APC	40	30	13528	33.82	0.968169	0.0889617	5.17806
GOTERM_BP_FAT	GO:0042493~response to drug	5	11.3636	0.00335622	CCND1, EP300, TLR2, TP53, APC	40	216	13528	7.8287	0.968444	0.0869343	5.19078
GOTERM_BP_FAT	GO:0030111~regulation of Wnt receptor signaling pathway	3	6.81818	0.00773758	CCND1, AXIN2, APC	40	46	13528	22.0565	0.99966	0.135137	11.5877
KEGG_PATHWAY	hsa04310:Wnt signaling pathway	5	11.3636	0.00995363	CCND1, EP300, TP53, AXIN2, APC	30	151	5085	5.61258	0.51337	0.0468822	9.88865
GOTERM_BP_FAT	GO:0051726~regulation of cell cycle	5	11.3636	0.0147568	AKT1, CCND1, TP53, BUB1B, APC	40	331	13528	5.10876	1	0.206706	20.9996
GOTERM_BP_FAT	GO:0009968~negative regulation of signal transduction	4	9.09091	0.0255285	AKT1, CCND1, AXIN2, APC	40	221	13528	6.12127	1	0.27978	33.6362
KEGG_PATHWAY	hsa04110:Cell cycle	4	9.09091	0.0332746	CCND1, EP300, TP53, BUB1B	30	125	5085	5.424	0.912537	0.114698	29.6889
GOTERM_BP_FAT	GO:0010648~negative regulation of cell communication	4	9.09091	0.0342673	AKT1, CCND1, AXIN2, APC	40	248	13528	5.45484	1	0.328521	42.469
KEGG_PATHWAY	hsa05217:Basal cell carcinoma	3	6.81818	0.0387065	TP53, AXIN2, APC	30	55	5085	9.24545	0.941705	0.126585	33.6941
Annotation Cluster 6	Enrichment Score: 2.2862632984735853
Category	Term	Count	%	PValue	Genes	List Total	Pop Hits	Pop Total	Fold Enrichment	Bonferroni	Benjamini	FDR
GOTERM_BP_FAT	GO:0022402~cell cycle process	9	20.4545	0.000172161	AKT1, CCND1, MSH4, TP53, MLH1, BUB1B, MLH3, AURKAPS1, APC	40	565	13528	5.38726	0.162217	0.0175439	0.272617
GOTERM_BP_FAT	GO:0007093~mitotic cell cycle checkpoint	4	9.09091	0.000252425	CCND1, TP53, BUB1B, APC	40	43	13528	31.4605	0.228583	0.0233171	0.399479
GOTERM_BP_FAT	GO:0007049~cell cycle	10	22.7273	0.000286544	AKT1, CCND1, EP300, MSH4, TP53, MLH1, BUB1B, MLH3, AURKAPS1, APC	40	776	13528	4.35825	0.255178	0.0242519	0.453359
GOTERM_BP_FAT	GO:0000075~cell cycle checkpoint	4	9.09091	0.00225867	CCND1, TP53, BUB1B, APC	40	91	13528	14.8659	0.902172	0.0722427	3.52174
GOTERM_BP_FAT	GO:0042493~response to drug	5	11.3636	0.00335622	CCND1, EP300, TLR2, TP53, APC	40	216	13528	7.8287	0.968444	0.0869343	5.19078
GOTERM_BP_FAT	GO:0006974~response to DNA damage stimulus	6	13.6364	0.00413171	CCND1, MSH4, TP53, MLH1, MLH3, APC	40	373	13528	5.44021	0.985824	0.0902471	6.35371
GOTERM_BP_FAT	GO:0043086~negative regulation of catalytic activity	5	11.3636	0.00805677	AKT1, TP53, BUB1B, NQO1, APC	40	277	13528	6.10469	0.999755	0.137999	12.0375
GOTERM_BP_FAT	GO:0007346~regulation of mitotic cell cycle	4	9.09091	0.00945477	CCND1, TP53, BUB1B, APC	40	152	13528	8.9	0.999943	0.154963	13.9827
KEGG_PATHWAY	hsa04310:Wnt signaling pathway	5	11.3636	0.00995363	CCND1, EP300, TP53, AXIN2, APC	30	151	5085	5.61258	0.51337	0.0468822	9.88865
GOTERM_BP_FAT	GO:0051726~regulation of cell cycle	5	11.3636	0.0147568	AKT1, CCND1, TP53, BUB1B, APC	40	331	13528	5.10876	1	0.206706	20.9996
GOTERM_BP_FAT	GO:0044092~negative regulation of molecular function	5	11.3636	0.0152079	AKT1, TP53, BUB1B, NQO1, APC	40	334	13528	5.06287	1	0.209533	21.5711
GOTERM_BP_FAT	GO:0000278~mitotic cell cycle	5	11.3636	0.0213134	AKT1, CCND1, BUB1B, AURKAPS1, APC	40	370	13528	4.57027	1	0.252789	28.9356
KEGG_PATHWAY	hsa04110:Cell cycle	4	9.09091	0.0332746	CCND1, EP300, TP53, BUB1B	30	125	5085	5.424	0.912537	0.114698	29.6889
Annotation Cluster 7	Enrichment Score: 2.2156999293272253
Category	Term	Count	%	PValue	Genes	List Total	Pop Hits	Pop Total	Fold Enrichment	Bonferroni	Benjamini	FDR
GOTERM_BP_FAT	GO:0051247~positive regulation of protein metabolic process	6	13.6364	0.000627539	AKT1, CCND1, EP300, PLA2G10, TLR4, APC	40	243	13528	8.35062	0.475501	0.0317506	0.990359
KEGG_PATHWAY	hsa04370:VEGF signaling pathway	5	11.3636	0.000784137	AKT1, NRAS, PLA2G10, PLA2G2A, PIK3CA	30	75	5085	11.3	0.0549146	0.00563208	0.813186
KEGG_PATHWAY	hsa04664:Fc epsilon RI signaling pathway	5	11.3636	0.000909428	AKT1, NRAS, PLA2G10, PLA2G2A, PIK3CA	30	78	5085	10.8654	0.063409	0.00593763	0.942563
GOTERM_BP_FAT	GO:0045597~positive regulation of cell differentiation	4	9.09091	0.0279737	AKT1, PLA2G10, PLA2G2A, APC	40	229	13528	5.90742	1	0.290461	36.2279
GOTERM_BP_FAT	GO:0051094~positive regulation of developmental process	4	9.09091	0.0455805	AKT1, PLA2G10, PLA2G2A, APC	40	278	13528	4.86619	1	0.38395	52.2734
Annotation Cluster 8	Enrichment Score: 2.1961680041684057
Category	Term	Count	%	PValue	Genes	List Total	Pop Hits	Pop Total	Fold Enrichment	Bonferroni	Benjamini	FDR
GOTERM_BP_FAT	GO:0022403~cell cycle phase	8	18.1818	0.000157464	AKT1, CCND1, MSH4, MLH1, BUB1B, MLH3, AURKAPS1, APC	40	414	13528	6.53527	0.149462	0.0178265	0.249372
GOTERM_BP_FAT	GO:0022402~cell cycle process	9	20.4545	0.000172161	AKT1, CCND1, MSH4, TP53, MLH1, BUB1B, MLH3, AURKAPS1, APC	40	565	13528	5.38726	0.162217	0.0175439	0.272617
GOTERM_BP_FAT	GO:0007049~cell cycle	10	22.7273	0.000286544	AKT1, CCND1, EP300, MSH4, TP53, MLH1, BUB1B, MLH3, AURKAPS1, APC	40	776	13528	4.35825	0.255178	0.0242519	0.453359
GOTERM_BP_FAT	GO:0007131~reciprocal meiotic recombination	3	6.81818	0.00214741	MSH4, MLH1, MLH3	40	24	13528	42.275	0.890289	0.0733726	3.35101
GOTERM_BP_FAT	GO:0006298~mismatch repair	3	6.81818	0.0023299	MSH4, MLH1, MLH3	40	25	13528	40.584	0.909094	0.0700872	3.63088
GOTERM_BP_FAT	GO:0000279~M phase	6	13.6364	0.00241004	MSH4, MLH1, BUB1B, MLH3, AURKAPS1, APC	40	329	13528	6.16778	0.916299	0.0703584	3.75355
GOTERM_BP_FAT	GO:0006974~response to DNA damage stimulus	6	13.6364	0.00413171	CCND1, MSH4, TP53, MLH1, MLH3, APC	40	373	13528	5.44021	0.985824	0.0902471	6.35371
GOTERM_BP_FAT	GO:0033554~cellular response to stress	7	15.9091	0.00525329	CCND1, MSH4, TP53, MLH1, VCAN, MLH3, APC	40	566	13528	4.18269	0.995549	0.104616	8.01201
GOTERM_BP_FAT	GO:0007127~meiosis I	3	6.81818	0.00648359	MSH4, MLH1, MLH3	40	42	13528	24.1571	0.998753	0.12518	9.7994
GOTERM_BP_FAT	GO:0051327~M phase of meiotic cell cycle	3	6.81818	0.0323535	MSH4, MLH1, MLH3	40	98	13528	10.3531	1	0.322003	40.6345
GOTERM_BP_FAT	GO:0007126~meiosis	3	6.81818	0.0323535	MSH4, MLH1, MLH3	40	98	13528	10.3531	1	0.322003	40.6345
GOTERM_BP_FAT	GO:0051321~meiotic cell cycle	3	6.81818	0.0335738	MSH4, MLH1, MLH3	40	100	13528	10.146	1	0.325953	41.8104
GOTERM_BP_FAT	GO:0006310~DNA recombination	3	6.81818	0.0367025	MSH4, MLH1, MLH3	40	105	13528	9.66286	1	0.338558	44.7265
GOTERM_BP_FAT	GO:0006281~DNA repair	4	9.09091	0.0480417	MSH4, TP53, MLH1, MLH3	40	284	13528	4.76338	1	0.391161	54.1879
GOTERM_BP_FAT	GO:0051276~chromosome organization	5	11.3636	0.0499645	EP300, MSH4, TP53, MLH3, APC	40	485	13528	3.4866	1	0.400443	55.6332
Annotation Cluster 9	Enrichment Score: 2.1648329295492794
Category	Term	Count	%	PValue	Genes	List Total	Pop Hits	Pop Total	Fold Enrichment	Bonferroni	Benjamini	FDR
KEGG_PATHWAY	hsa04370:VEGF signaling pathway	5	11.3636	0.000784137	AKT1, NRAS, PLA2G10, PLA2G2A, PIK3CA	30	75	5085	11.3	0.0549146	0.00563208	0.813186
KEGG_PATHWAY	hsa04664:Fc epsilon RI signaling pathway	5	11.3636	0.000909428	AKT1, NRAS, PLA2G10, PLA2G2A, PIK3CA	30	78	5085	10.8654	0.063409	0.00593763	0.942563
KEGG_PATHWAY	hsa04010:MAPK signaling pathway	7	15.9091	0.00338153	AKT1, NRAS, PLA2G10, RASGRP2, PLA2G2A, TP53, CD14	30	267	5085	4.44382	0.21642	0.0201184	3.46429
Annotation Cluster 10	Enrichment Score: 1.9918750954820559
Category	Term	Count	%	PValue	Genes	List Total	Pop Hits	Pop Total	Fold Enrichment	Bonferroni	Benjamini	FDR
GOTERM_BP_FAT	GO:0022403~cell cycle phase	8	18.1818	0.000157464	AKT1, CCND1, MSH4, MLH1, BUB1B, MLH3, AURKAPS1, APC	40	414	13528	6.53527	0.149462	0.0178265	0.249372
GOTERM_BP_FAT	GO:0000279~M phase	6	13.6364	0.00241004	MSH4, MLH1, BUB1B, MLH3, AURKAPS1, APC	40	329	13528	6.16778	0.916299	0.0703584	3.75355
GOTERM_BP_FAT	GO:0007051~spindle organization	3	6.81818	0.00741458	MLH1, BUB1B, AURKAPS1	40	45	13528	22.5467	0.999524	0.134416	11.1303
GOTERM_BP_FAT	GO:0007010~cytoskeleton organization	5	11.3636	0.0360035	EPB41L3, NRAS, MLH1, BUB1B, AURKAPS1	40	436	13528	3.87844	1	0.336165	44.0872
Annotation Cluster 11	Enrichment Score: 1.9799091273606213
Category	Term	Count	%	PValue	Genes	List Total	Pop Hits	Pop Total	Fold Enrichment	Bonferroni	Benjamini	FDR
GOTERM_BP_FAT	GO:0006595~polyamine metabolic process	3	6.81818	0.000438174	OAZ2, ODC1, OAZ1	40	11	13528	92.2364	0.362717	0.0247194	0.692482
GOTERM_BP_FAT	GO:0006576~biogenic amine metabolic process	3	6.81818	0.0317501	OAZ2, ODC1, OAZ1	40	97	13528	10.4598	1	0.320012	40.0448
Annotation Cluster 12	Enrichment Score: 1.9503879580931898
Category	Term	Count	%	PValue	Genes	List Total	Pop Hits	Pop Total	Fold Enrichment	Bonferroni	Benjamini	FDR
KEGG_PATHWAY	hsa05213:Endometrial cancer	8	18.1818	1.0128e-08	AKT1, NRAS, CCND1, TP53, MLH1, PIK3CA, AXIN2, APC	30	52	5085	26.0769	7.29214e-07	7.29214e-07	1.0542e-05
KEGG_PATHWAY	hsa05210:Colorectal cancer	7	15.9091	5.94875e-06	AKT1, CCND1, TP53, MLH1, PIK3CA, AXIN2, APC	30	84	5085	14.125	0.00042822	0.00014276	0.00619174
GOTERM_BP_FAT	GO:0051247~positive regulation of protein metabolic process	6	13.6364	0.000627539	AKT1, CCND1, EP300, PLA2G10, TLR4, APC	40	243	13528	8.35062	0.475501	0.0317506	0.990359
GOTERM_BP_FAT	GO:0032270~positive regulation of cellular protein metabolic process	5	11.3636	0.00439697	AKT1, CCND1, EP300, PLA2G10, TLR4	40	233	13528	7.25751	0.98922	0.0918849	6.74841
GOTERM_BP_FAT	GO:0010604~positive regulation of macromolecule metabolic process	8	18.1818	0.0103508	AKT1, CCND1, EP300, PLA2G10, TLR1, TP53, TLR4, APC	40	857	13528	3.15706	0.999977	0.165805	15.2081
GOTERM_BP_FAT	GO:0000079~regulation of cyclin-dependent protein kinase activity	3	6.81818	0.0105442	AKT1, CCND1, APC	40	54	13528	18.7889	0.999981	0.16608	15.4705
GOTERM_BP_FAT	GO:0032268~regulation of cellular protein metabolic process	6	13.6364	0.0111475	AKT1, CCND1, EP300, PLA2G10, BUB1B, TLR4	40	474	13528	4.28101	0.99999	0.172146	16.284
GOTERM_BP_FAT	GO:0045471~response to ethanol	3	6.81818	0.0145888	CCND1, EP300, TLR4	40	64	13528	15.8531	1	0.207392	20.7857
GOTERM_BP_FAT	GO:0051726~regulation of cell cycle	5	11.3636	0.0147568	AKT1, CCND1, TP53, BUB1B, APC	40	331	13528	5.10876	1	0.206706	20.9996
GOTERM_BP_FAT	GO:0000278~mitotic cell cycle	5	11.3636	0.0213134	AKT1, CCND1, BUB1B, AURKAPS1, APC	40	370	13528	4.57027	1	0.252789	28.9356
GOTERM_BP_FAT	GO:0009968~negative regulation of signal transduction	4	9.09091	0.0255285	AKT1, CCND1, AXIN2, APC	40	221	13528	6.12127	1	0.27978	33.6362
GOTERM_BP_FAT	GO:0044093~positive regulation of molecular function	6	13.6364	0.0255818	AKT1, CCND1, EP300, TLR2, TP53, TLR4	40	586	13528	3.4628	1	0.277388	33.6938
GOTERM_BP_FAT	GO:0010648~negative regulation of cell communication	4	9.09091	0.0342673	AKT1, CCND1, AXIN2, APC	40	248	13528	5.45484	1	0.328521	42.469
GOTERM_BP_FAT	GO:0043408~regulation of MAPKKK cascade	3	6.81818	0.0392837	AKT1, TLR4, APC	40	109	13528	9.30826	1	0.354854	47.0286
Annotation Cluster 13	Enrichment Score: 1.901170638049364
Category	Term	Count	%	PValue	Genes	List Total	Pop Hits	Pop Total	Fold Enrichment	Bonferroni	Benjamini	FDR
KEGG_PATHWAY	hsa05213:Endometrial cancer	8	18.1818	1.0128e-08	AKT1, NRAS, CCND1, TP53, MLH1, PIK3CA, AXIN2, APC	30	52	5085	26.0769	7.29214e-07	7.29214e-07	1.0542e-05
KEGG_PATHWAY	hsa05210:Colorectal cancer	7	15.9091	5.94875e-06	AKT1, CCND1, TP53, MLH1, PIK3CA, AXIN2, APC	30	84	5085	14.125	0.00042822	0.00014276	0.00619174
KEGG_PATHWAY	hsa05215:Prostate cancer	6	13.6364	0.000125067	AKT1, NRAS, CCND1, EP300, TP53, PIK3CA	30	89	5085	11.427	0.00896493	0.00224881	0.130102
KEGG_PATHWAY	hsa05223:Non-small cell lung cancer	5	11.3636	0.000221636	AKT1, NRAS, CCND1, TP53, PIK3CA	30	54	5085	15.6944	0.0158329	0.00318682	0.230455
KEGG_PATHWAY	hsa05200:Pathways in cancer	9	20.4545	0.000356342	AKT1, NRAS, CCND1, EP300, TP53, MLH1, PIK3CA, AXIN2, APC	30	328	5085	4.65091	0.0253348	0.00426774	0.370287
KEGG_PATHWAY	hsa05214:Glioma	5	11.3636	0.000402903	AKT1, NRAS, CCND1, TP53, PIK3CA	30	63	5085	13.4524	0.028598	0.0041364	0.418578
KEGG_PATHWAY	hsa05211:Renal cell carcinoma	5	11.3636	0.000603301	AKT1, NRAS, EP300, PIK3CA, FLCN	30	70	5085	12.1071	0.0425203	0.00541662	0.626182
KEGG_PATHWAY	hsa05218:Melanoma	5	11.3636	0.000636803	AKT1, NRAS, CCND1, TP53, PIK3CA	30	71	5085	11.9366	0.0448286	0.00508309	0.660852
KEGG_PATHWAY	hsa04370:VEGF signaling pathway	5	11.3636	0.000784137	AKT1, NRAS, PLA2G10, PLA2G2A, PIK3CA	30	75	5085	11.3	0.0549146	0.00563208	0.813186
KEGG_PATHWAY	hsa05220:Chronic myeloid leukemia	5	11.3636	0.000784137	AKT1, NRAS, CCND1, TP53, PIK3CA	30	75	5085	11.3	0.0549146	0.00563208	0.813186
KEGG_PATHWAY	hsa04664:Fc epsilon RI signaling pathway	5	11.3636	0.000909428	AKT1, NRAS, PLA2G10, PLA2G2A, PIK3CA	30	78	5085	10.8654	0.063409	0.00593763	0.942563
GOTERM_BP_FAT	GO:0040008~regulation of growth	6	13.6364	0.00281427	AKT1, EP300, RASGRP2, TP53, PIK3CA, ALOX12	40	341	13528	5.95073	0.94482	0.0794424	4.37005
GOTERM_BP_FAT	GO:0043066~negative regulation of apoptosis	6	13.6364	0.00330564	AKT1, NRAS, TP53, PIK3CA, ALOX12, APC	40	354	13528	5.7322	0.966754	0.0902183	5.11445
GOTERM_BP_FAT	GO:0043069~negative regulation of programmed cell death	6	13.6364	0.00351022	AKT1, NRAS, TP53, PIK3CA, ALOX12, APC	40	359	13528	5.65237	0.973079	0.0885228	5.42279
GOTERM_BP_FAT	GO:0060548~negative regulation of cell death	6	13.6364	0.00355222	AKT1, NRAS, TP53, PIK3CA, ALOX12, APC	40	360	13528	5.63667	0.974221	0.0873971	5.48596
GOTERM_BP_FAT	GO:0010033~response to organic substance	8	18.1818	0.00409735	AKT1, CCND1, EP300, LY96, TLR2, TLR4, CD14, AURKAPS1	40	721	13528	3.75257	0.985312	0.0914685	6.30247
KEGG_PATHWAY	hsa05221:Acute myeloid leukemia	4	9.09091	0.00416944	AKT1, NRAS, CCND1, PIK3CA	30	58	5085	11.6897	0.259794	0.0228748	4.25573
GOTERM_BP_FAT	GO:0009416~response to light stimulus	4	9.09091	0.0072592	AKT1, NRAS, CCND1, TP53	40	138	13528	9.8029	0.999441	0.13414	10.9094
KEGG_PATHWAY	hsa05212:Pancreatic cancer	4	9.09091	0.00763942	AKT1, CCND1, TP53, PIK3CA	30	72	5085	9.41667	0.424289	0.0386717	7.67195
KEGG_PATHWAY	hsa05216:Thyroid cancer	3	6.81818	0.0115918	NRAS, CCND1, TP53	30	29	5085	17.5345	0.568067	0.0511152	11.4286
KEGG_PATHWAY	hsa05222:Small cell lung cancer	4	9.09091	0.0116594	AKT1, CCND1, TP53, PIK3CA	30	84	5085	8.07143	0.57019	0.0484578	11.4916
GOTERM_BP_FAT	GO:0009411~response to UV	3	6.81818	0.012494	AKT1, CCND1, TP53	40	59	13528	17.1966	0.999998	0.188169	18.0732
GOTERM_BP_FAT	GO:0051726~regulation of cell cycle	5	11.3636	0.0147568	AKT1, CCND1, TP53, BUB1B, APC	40	331	13528	5.10876	1	0.206706	20.9996
BIOCARTA	h_RacCycDPathway:Influence of Ras and Rho proteins on G1 to S Transition	3	6.81818	0.0159373	AKT1, CCND1, PIK3CA	13	24	1437	13.8173	0.695431	0.257115	15.4776
GOTERM_BP_FAT	GO:0009314~response to radiation	4	9.09091	0.019689	AKT1, NRAS, CCND1, TP53	40	200	13528	6.764	1	0.247172	27.0422
GOTERM_BP_FAT	GO:0008361~regulation of cell size	4	9.09091	0.0212719	AKT1, EP300, TP53, ALOX12	40	206	13528	6.56699	1	0.255254	28.8878
KEGG_PATHWAY	hsa05219:Bladder cancer	3	6.81818	0.0234857	NRAS, CCND1, TP53	30	42	5085	12.1071	0.81934	0.0906847	21.9151
GOTERM_BP_FAT	GO:0044093~positive regulation of molecular function	6	13.6364	0.0255818	AKT1, CCND1, EP300, TLR2, TP53, TLR4	40	586	13528	3.4628	1	0.277388	33.6938
KEGG_PATHWAY	hsa04722:Neurotrophin signaling pathway	4	9.09091	0.0325992	AKT1, NRAS, TP53, PIK3CA	30	124	5085	5.46774	0.908026	0.118026	29.176
GOTERM_BP_FAT	GO:0032535~regulation of cellular component size	4	9.09091	0.042792	AKT1, EP300, TP53, ALOX12	40	271	13528	4.99188	1	0.370919	50.0139
Annotation Cluster 14	Enrichment Score: 1.7753908112780574
Category	Term	Count	%	PValue	Genes	List Total	Pop Hits	Pop Total	Fold Enrichment	Bonferroni	Benjamini	FDR
KEGG_PATHWAY	hsa05215:Prostate cancer	6	13.6364	0.000125067	AKT1, NRAS, CCND1, EP300, TP53, PIK3CA	30	89	5085	11.427	0.00896493	0.00224881	0.130102
BIOCARTA	h_p53hypoxiaPathway:Hypoxia and p53 in the Cardiovascular system	4	9.09091	0.000816935	AKT1, EP300, TP53, NQO1	13	24	1437	18.4231	0.0586854	0.0199575	0.851761
GOTERM_BP_FAT	GO:0001558~regulation of cell growth	5	11.3636	0.00227792	AKT1, EP300, RASGRP2, TP53, ALOX12	40	194	13528	8.71649	0.904093	0.0706423	3.55124
GOTERM_BP_FAT	GO:0040008~regulation of growth	6	13.6364	0.00281427	AKT1, EP300, RASGRP2, TP53, PIK3CA, ALOX12	40	341	13528	5.95073	0.94482	0.0794424	4.37005
GOTERM_BP_FAT	GO:0030307~positive regulation of cell growth	3	6.81818	0.00648359	AKT1, EP300, ALOX12	40	42	13528	24.1571	0.998753	0.12518	9.7994
GOTERM_BP_FAT	GO:0045793~positive regulation of cell size	3	6.81818	0.00840235	AKT1, EP300, ALOX12	40	48	13528	21.1375	0.999829	0.141164	12.5222
GOTERM_BP_FAT	GO:0010604~positive regulation of macromolecule metabolic process	8	18.1818	0.0103508	AKT1, CCND1, EP300, PLA2G10, TLR1, TP53, TLR4, APC	40	857	13528	3.15706	0.999977	0.165805	15.2081
GOTERM_BP_FAT	GO:0008361~regulation of cell size	4	9.09091	0.0212719	AKT1, EP300, TP53, ALOX12	40	206	13528	6.56699	1	0.255254	28.8878
GOTERM_BP_FAT	GO:0045927~positive regulation of growth	3	6.81818	0.0222171	AKT1, EP300, ALOX12	40	80	13528	12.6825	1	0.259151	29.969
GOTERM_BP_FAT	GO:0044093~positive regulation of molecular function	6	13.6364	0.0255818	AKT1, CCND1, EP300, TLR2, TP53, TLR4	40	586	13528	3.4628	1	0.277388	33.6938
GOTERM_BP_FAT	GO:0032535~regulation of cellular component size	4	9.09091	0.042792	AKT1, EP300, TP53, ALOX12	40	271	13528	4.99188	1	0.370919	50.0139
Annotation Cluster 15	Enrichment Score: 1.6525661507380585
Category	Term	Count	%	PValue	Genes	List Total	Pop Hits	Pop Total	Fold Enrichment	Bonferroni	Benjamini	FDR
GOTERM_BP_FAT	GO:0022403~cell cycle phase	8	18.1818	0.000157464	AKT1, CCND1, MSH4, MLH1, BUB1B, MLH3, AURKAPS1, APC	40	414	13528	6.53527	0.149462	0.0178265	0.249372
GOTERM_BP_FAT	GO:0000279~M phase	6	13.6364	0.00241004	MSH4, MLH1, BUB1B, MLH3, AURKAPS1, APC	40	329	13528	6.16778	0.916299	0.0703584	3.75355
GOTERM_BP_FAT	GO:0000278~mitotic cell cycle	5	11.3636	0.0213134	AKT1, CCND1, BUB1B, AURKAPS1, APC	40	370	13528	4.57027	1	0.252789	28.9356
Annotation Cluster 16	Enrichment Score: 1.6482767650556374
Category	Term	Count	%	PValue	Genes	List Total	Pop Hits	Pop Total	Fold Enrichment	Bonferroni	Benjamini	FDR
GOTERM_BP_FAT	GO:0009617~response to bacterium	5	11.3636	0.00223555	LY96, TLR2, PLA2G2A, TLR4, CD14	40	193	13528	8.76166	0.899813	0.0738237	3.48629
GOTERM_BP_FAT	GO:0031349~positive regulation of defense response	3	6.81818	0.0187112	TLR2, PLA2G2A, TLR4	40	73	13528	13.8986	1	0.242242	25.8799
GOTERM_BP_FAT	GO:0042742~defense response to bacterium	3	6.81818	0.0412639	TLR2, PLA2G2A, TLR4	40	112	13528	9.05893	1	0.363164	48.7336
Annotation Cluster 17	Enrichment Score: 1.5716165451740898
Category	Term	Count	%	PValue	Genes	List Total	Pop Hits	Pop Total	Fold Enrichment	Bonferroni	Benjamini	FDR
GOTERM_BP_FAT	GO:0045321~leukocyte activation	6	13.6364	0.000615917	TLR1, TLR2, TP53, MLH1, TLR4, APC	40	242	13528	8.38512	0.469193	0.0327851	0.972101
GOTERM_BP_FAT	GO:0001775~cell activation	6	13.6364	0.00132352	TLR1, TLR2, TP53, MLH1, TLR4, APC	40	287	13528	7.07038	0.743718	0.0574767	2.07797
GOTERM_BP_FAT	GO:0043065~positive regulation of apoptosis	7	15.9091	0.00133422	AKT1, TLR2, TP53, MLH1, TLR4, NQO1, APC	40	430	13528	5.50558	0.746527	0.0555829	2.09462
GOTERM_BP_FAT	GO:0043068~positive regulation of programmed cell death	7	15.9091	0.00138263	AKT1, TLR2, TP53, MLH1, TLR4, NQO1, APC	40	433	13528	5.46744	0.758847	0.0553048	2.16983
GOTERM_BP_FAT	GO:0010942~positive regulation of cell death	7	15.9091	0.00141564	AKT1, TLR2, TP53, MLH1, TLR4, NQO1, APC	40	435	13528	5.4423	0.766904	0.054472	2.22109
GOTERM_BP_FAT	GO:0006974~response to DNA damage stimulus	6	13.6364	0.00413171	CCND1, MSH4, TP53, MLH1, MLH3, APC	40	373	13528	5.44021	0.985824	0.0902471	6.35371
GOTERM_BP_FAT	GO:0002263~cell activation during immune response	3	6.81818	0.00479599	TLR2, TP53, TLR4	40	36	13528	28.1833	0.992861	0.0978381	7.33923
GOTERM_BP_FAT	GO:0002366~leukocyte activation during immune response	3	6.81818	0.00479599	TLR2, TP53, TLR4	40	36	13528	28.1833	0.992861	0.0978381	7.33923
GOTERM_BP_FAT	GO:0044093~positive regulation of molecular function	6	13.6364	0.0255818	AKT1, CCND1, EP300, TLR2, TP53, TLR4	40	586	13528	3.4628	1	0.277388	33.6938
GOTERM_BP_FAT	GO:0002520~immune system development	4	9.09091	0.0447746	TIRAP, TP53, MLH1, APC	40	276	13528	4.90145	1	0.381536	51.6305
Annotation Cluster 18	Enrichment Score: 1.4699153306520791
Category	Term	Count	%	PValue	Genes	List Total	Pop Hits	Pop Total	Fold Enrichment	Bonferroni	Benjamini	FDR
GOTERM_BP_FAT	GO:0010033~response to organic substance	8	18.1818	0.00409735	AKT1, CCND1, EP300, LY96, TLR2, TLR4, CD14, AURKAPS1	40	721	13528	3.75257	0.985312	0.0914685	6.30247
GOTERM_BP_FAT	GO:0051091~positive regulation of transcription factor activity	3	6.81818	0.0129015	EP300, TLR2, TLR4	40	60	13528	16.91	0.999998	0.190945	18.6075
GOTERM_BP_FAT	GO:0043388~positive regulation of DNA binding	3	6.81818	0.0172879	EP300, TLR2, TLR4	40	70	13528	14.4943	1	0.228808	24.1568
GOTERM_BP_FAT	GO:0051099~positive regulation of binding	3	6.81818	0.0211895	EP300, TLR2, TLR4	40	78	13528	13.0077	1	0.257346	28.7928
GOTERM_BP_FAT	GO:0044093~positive regulation of molecular function	6	13.6364	0.0255818	AKT1, CCND1, EP300, TLR2, TP53, TLR4	40	586	13528	3.4628	1	0.277388	33.6938
GOTERM_BP_FAT	GO:0051090~regulation of transcription factor activity	3	6.81818	0.0354378	EP300, TLR2, TLR4	40	103	13528	9.85049	1	0.334752	43.5647
GOTERM_BP_FAT	GO:0051101~regulation of DNA binding	3	6.81818	0.0474252	EP300, TLR2, TLR4	40	121	13528	8.38512	1	0.39014	53.7152
Annotation Cluster 19	Enrichment Score: 1.3684960445635448
Category	Term	Count	%	PValue	Genes	List Total	Pop Hits	Pop Total	Fold Enrichment	Bonferroni	Benjamini	FDR
GOTERM_BP_FAT	GO:0008219~cell death	8	18.1818	0.00403513	AKT1, NRAS, EP300, LY86, TP53, BUB1B, AXIN2, CD14	40	719	13528	3.763	0.984338	0.0942251	6.2096
GOTERM_BP_FAT	GO:0016265~death	8	18.1818	0.00419206	AKT1, NRAS, EP300, LY86, TP53, BUB1B, AXIN2, CD14	40	724	13528	3.73702	0.98668	0.0896084	6.44365
GOTERM_BP_FAT	GO:0006915~apoptosis	7	15.9091	0.00706024	AKT1, NRAS, EP300, LY86, TP53, BUB1B, CD14	40	602	13528	3.93256	0.999313	0.133087	10.6259
GOTERM_BP_FAT	GO:0012501~programmed cell death	7	15.9091	0.00757532	AKT1, NRAS, EP300, LY86, TP53, BUB1B, CD14	40	611	13528	3.87463	0.999597	0.134771	11.3582
Annotation Cluster 20	Enrichment Score: 1.3659835776603528
Category	Term	Count	%	PValue	Genes	List Total	Pop Hits	Pop Total	Fold Enrichment	Bonferroni	Benjamini	FDR
GOTERM_BP_FAT	GO:0016044~membrane organization	5	11.3636	0.0234414	NRAS, SFTPD, TP53, PLA2R1, CD14	40	381	13528	4.43832	1	0.265575	31.3464
GOTERM_BP_FAT	GO:0006897~endocytosis	4	9.09091	0.0252314	NRAS, SFTPD, PLA2R1, CD14	40	220	13528	6.14909	1	0.279914	33.3147
GOTERM_BP_FAT	GO:0010324~membrane invagination	4	9.09091	0.0252314	NRAS, SFTPD, PLA2R1, CD14	40	220	13528	6.14909	1	0.279914	33.3147
Annotation Cluster 21	Enrichment Score: 1.2293641937377433
Category	Term	Count	%	PValue	Genes	List Total	Pop Hits	Pop Total	Fold Enrichment	Bonferroni	Benjamini	FDR
KEGG_PATHWAY	hsa04310:Wnt signaling pathway	5	11.3636	0.00995363	CCND1, EP300, TP53, AXIN2, APC	30	151	5085	5.61258	0.51337	0.0468822	9.88865
Annotation Cluster 22	Enrichment Score: 1.0980576373010593
Category	Term	Count	%	PValue	Genes	List Total	Pop Hits	Pop Total	Fold Enrichment	Bonferroni	Benjamini	FDR
GOTERM_BP_FAT	GO:0022403~cell cycle phase	8	18.1818	0.000157464	AKT1, CCND1, MSH4, MLH1, BUB1B, MLH3, AURKAPS1, APC	40	414	13528	6.53527	0.149462	0.0178265	0.249372
Annotation Cluster 23	Enrichment Score: 0.9810482306217059
Category	Term	Count	%	PValue	Genes	List Total	Pop Hits	Pop Total	Fold Enrichment	Bonferroni	Benjamini	FDR
GOTERM_BP_FAT	GO:0002520~immune system development	4	9.09091	0.0447746	TIRAP, TP53, MLH1, APC	40	276	13528	4.90145	1	0.381536	51.6305
Annotation Cluster 24	Enrichment Score: 0.8787210675283151
Category	Term	Count	%	PValue	Genes	List Total	Pop Hits	Pop Total	Fold Enrichment	Bonferroni	Benjamini	FDR
GOTERM_BP_FAT	GO:0006928~cell motion	5	11.3636	0.0469013	PLA2G10, SFTPD, VCAN, ALOX12, APC	40	475	13528	3.56	1	0.389708	53.3099
Category	Term	Count	%	PValue	Genes	List Total	Pop Hits	Pop Total	Fold Enrichment	Bonferroni	Benjamini	FDR
GOTERM_BP_FAT	GO:0007242~intracellular signaling cascade	16	36.3636	8.89121e-07	LY96, TLR1, TIRAP, TP53, TLR2, MLH1, TLR4, AZI2, AURKAPS1, AKT1, NRAS, CCND1, RASGRP2, BUB1B, PIK3CA, TREM1	40	1256	13528	4.30828	0.000913599	0.000304626	0.00140972
GOTERM_BP_FAT	GO:0007569~cell aging	3	6.81818	0.00404145	NOX4, NRAS, TP53	40	33	13528	30.7455	0.98444	0.0922757	6.21903
GOTERM_BP_FAT	GO:0007585~respiratory gaseous exchange	3	6.81818	0.00479599	SFTPA2, SFTPD, SFTPA1	40	36	13528	28.1833	0.992861	0.0978381	7.33923
GOTERM_BP_FAT	GO:0044271~nitrogen compound biosynthetic process	5	11.3636	0.0138806	AKT1, ODC1, OAZ1, ENOPH1, NQO1	40	325	13528	5.20308	0.999999	0.201099	19.8782
GOTERM_BP_FAT	GO:0006800~oxygen and reactive oxygen species metabolic process	3	6.81818	0.0159135	NOX4, SFTPD, ALOX12	40	67	13528	15.1433	1	0.215343	22.4574
GOTERM_BP_FAT	GO:0009309~amine biosynthetic process	3	6.81818	0.0227386	ODC1, OAZ1, ENOPH1	40	81	13528	12.5259	1	0.261507	30.5588
GOTERM_BP_FAT	GO:0048015~phosphoinositide-mediated signaling	3	6.81818	0.0265292	BUB1B, PIK3CA, AURKAPS1	40	88	13528	11.5295	1	0.283241	34.7085
GOTERM_BP_FAT	GO:0043523~regulation of neuron apoptosis	3	6.81818	0.0276562	NRAS, TP53, NQO1	40	90	13528	11.2733	1	0.290524	35.8968
GOTERM_BP_FAT	GO:0007568~aging	3	6.81818	0.0399396	NOX4, NRAS, TP53	40	110	13528	9.22364	1	0.356643	47.5992
KEGG_PATHWAY	hsa00590:Arachidonic acid metabolism	3	6.81818	0.0400002	PLA2G10, PLA2G2A, ALOX12	30	56	5085	9.08036	0.947092	0.12506	34.6171
